# Supplementary material for: Polarized and Evanescent Guided Wave Surface-Enhanced Raman Spectroscopy of Ligand Interactions on a Plasmonic Nanoparticle Optical Chemical Bench
Source: Biosensors (Basel). 2024 Aug 23;14(9):409. doi: 10.3390/bios14090409 (PMC11430309; doi:10.3390/bios14090409)
Supplement: Supplementary file 1 [file biosensors-14-00409-s001.zip]

Archive with 1 entries (1 files):
- biosensors-3098123-supplementary.pdf
